# Supplementary material for: Preliminary investigation of deoxyoligonucleotide binding to ribonuclease A using mass spectrometry: An attempt to develop a lab experience for undergraduates
Source: F1000Res. 2018 Apr 26;7:340. Originally published 2018 Mar 20. [Version 2] doi: 10.12688/f1000research.14268.2 (PMC5897785; doi:10.12688/f1000research.14268.2)
Supplement: LCQ *.raw data files for all samples — Data files 1–6 are for samples that contained free RNase A (6 replicates), Data files 7–18 are for samples that contained RNase A and dC 5 (3 replicates per [dC 5]), Data files 19–30 are for samples that contained RNase A and dC 2AC 2 (3 replicates per [dC 2AC 2]). [file f1000research-7-16067-s0000.tgz]

Archive with 1 entries (1 files):
- bd58cf8d-1f2f-4930-9e49-e993fa3e5b3f_Data.7z
